# Supplementary material for: Effect of a 90-Minute Nap at Different Times of the Day on Physical Performance, Psycho-Cognitive Responses, and Perceived Recovery in Trained Youth Male Athletes
Source: Sports (Basel). 2025 Nov 6;13(11):395. doi: 10.3390/sports13110395 (PMC12656117; doi:10.3390/sports13110395)
Supplement: Supplementary file 1 [file sports-13-00395-s001.zip]

Archive with 1 entries (1 files):
- sports-3871987-supplementary.pdf
